# Supplementary material for: Mutations in SLC12A5 in epilepsy of infancy with migrating focal seizures
Source: Nat Commun. 2015 Sep 3;6:8038. doi: 10.1038/ncomms9038 (PMC4569694; doi:10.1038/ncomms9038)
Supplement: Supplementary Data 1 — cDNA and protein sequences for zebrafish Kcc2a and Kcc2b (wild-type and knockout) [file ncomms9038-s2.xlsx]

## Sheet: Sheet1
Supplementary Data 1: cDNA and protein sequences for zebrafish Kcc2a and Kcc2b (wild-type and knockout)
Zebrafish kcc2a wild-type cDNA sequence	ATGGTCAACAACCTGACCGAATGCGAGGAGGCAGAAGGAGCCGCCAACAGTCAGGGAGATGGAAACCCTAAGGAGAGCAGTCCATTCATCAACAGCACAGACCCGGAGAAGAACCAGCAATTTGACGGCAAGAACATGGCCCTGTTTGAGGATGAGATGGACACGATTCCCATGGTATCGTCTCTTCTCAGCAGTCTCGCCAACTACTCAAACCTGCCCCAAGGCAGCAAAGAACATGAAGAGGCGGAGAACAACGAGGGTTCGCGCAAAAAACCTGTCCAGGCTCCGCGGATGGGGACGCTGATGGGTGTGTACCTGCCCTGCCTGCAGAACATCCTGGGTGTGATTCTATTCCTCAGGATGACCTGGATGGTGGGCATCGGCGGCGTCATCGAAGCC…
Zebrafish kcc2a knockout (8-bp deletion) cDNA sequence	TGGTCAACAACCTGACCGAATGCGAGGAGGCAGAAGGAGCCGCCAACAGTCAGGGAGATGGAAACCCTAAGGAGAGCAGTCCATTCATCAACAGCACAGACCCGGAGAAGAACCAGCAATTTGACGGCAAGAACATGGCCCTGTTTGAGGATGAGATGGACACGATTCCCATGGTATCGTCTCTTCTCAGCAGTCTCGCCAACTACTCAAACCTGCCCCAAGGCAGCAAAGAACATGAAGAGGCGGAGAACAACGAGGGTTCGCGCAAAAAACCTGTCCAGGCTCCGCGGATGGGGACGCTGATGGGTGTGTACCTGCCCTCCCTGCCTGGGTGTGATTCTATTCCTCAGGATGACCTGGATGGTGGGCATCGGCGGCGTCATCGAAGCCTTCATCATC…
Zebrafish Kcc2a wild-type protein sequence	MVNNLTECEEAEGAANSQGDGNPKESSPFINSTDPEKNQQFDGKNMALFEDEMDTIPMVSSLLSSLANYSNLPQGSKEHEEAENNEGSRKKPVQAPRMGTLMGVYLPCLQNILGVILFLRMTWMVGIGGVIEAFIIVLMCCSTTMLTAISMSAIATNGVVPAGGSYYMISRSLGPEFGGAVGICFYLGTTYAGAMYILGCIEILLVYIVPQAAIFKMEGLEGAEAEAAMLNNMRVYGTLVLSFMAIVVFVGVKYVNKLALVFLACVICSILAVYAGVIKTAFEPPVFPVCVLGNRTLVWKGFDVCAKVIERENATVTTKLWRLFCDSEFLNATCDTYFTNNNVTEMQGIPGVMSGTLRENLFGNYMDKGAFIEKTGLSSVVEPDSIPTNTNRYVLADIT…
Zebrafish Kcc2a knockout (8-bp deletion) protein sequence	MVNNLTECEEAEGAANSQGDGNPKESSPFINSTDPEKNQQFDGKNMALFEDEMDTIPMVSSLLSSLANYSNLPQGSKEHEEAENNEGSRKKPVQAPRMGTLMGVYLPSLPGCDSIPQDDLDGGHRRRHRSLHHRTHVLLHDDAHCHLHECHCHERRRASWRLVLYDLSFSGA
Zebrafish kcc2b wild-type cDNA sequence	ATGATGAACAACCTCAATGAATGTGAAGAAGGCGATGGGGGACCCAACAGCCAGGGAGATGCAACATCCAAGGAAAGCAGCCCTTTCATCAACAGCAGCACCAGTGACGTAGAAAAAAGCCAGCAGTATGATGGAAAAAACATGGCTCTGTTTGAGGAGGAGATGGACACTAGTCCCATGGTATCTTCTCTGCTGAGCAGTCTTGCCAACTACTCCAACCTGACACAGGGCAGTAAAGAGCATGAAGAGGCAGAAAACAATGAGGAGGCACGCAAGAAAGCTGCACAGGCTCCTCGTATGGGCACAATAATGGGCGTTTACCTACCATGTCTTCAAAACATCCTTGGGGTGATTTTGTTCCTCAGGATGACCTGGCTAGTGGGTGTTGGAGGCGTCCTG…
Zebrafish kcc2b knockout (5-bp deletion) cDNA sequence	ATGATGAACAACCTCAATGAATGTGAAGAAGGCGATGGGGGACCCAACAGCCAGGGAGATGCAACATCCAAGGAAAGCAGCCCTTTCATCAACAGCAGCACCAGTGACGTAGAAAAAAGCCAGCAGTATGATGGAAAAAACATGGCTCTGTTTGAGGAGGAGATGGACACTAGTCCCATGGTATCTTCTCTGCTGAGCAGTCTTGCCAACTACTCCAACCTGACACAGGGCAGTAAAGAGCATGAAGAGGCAGAAAACAATGAGGAGGCACGCAAGAAAGCTGCACAGGCTCCTCGTATGGGCACAATAATGGGCGTTTACCTACCATGTCTTCAAAACATGATTGATTTTGTTCCTCAGGATGACCTGGCTAGTGGGTGTTGGAGGCGTCCTGGGAAC…
Zebrafish Kcc2b wild-type protein sequence	MMNNLNECEEGDGGPNSQGDATSKESSPFINSSTSDVEKSQQYDGKNMALFEEEMDTSPMVSSLLSSLANYSNLTQGSKEHEEAENNEEARKKAAQAPRMGTIMGVYLPCLQNILGVILFLRMTWLVGVGGVLGTFTIVFMCCSTTMLTAISMSAIATNGVVPAGGSYYMISRSLGPEFGGAVGICFFLGTTFAGAMYILGCIEILLIYIVPSAAIFKMEGLEGSEAEAALLNNMRVYGTIVLTFMAIVVFVGVKYVNKLALVFLACVILSILAIYAGVIKTSFDPPDFPVCVLGNRTLVSKAYDICAKTIERGNATITTKLWRSFCDSEFLNATCDEYFVNNNISQIQGIPGVTSGILAENLFSGYMEKNSVLEKRGLQAVQDPELPVTNSNRYVLAD…
Zebrafish Kcc2b knockout (5-bp deletion) protein sequence	MMNNLNECEEGDGGPNSQGDATSKESSPFINSSTSDVEKSQQYDGKNMALFEEEMDTSPMVSSLLSSLANYSNLTQGSKEHEEAENNEEARKKAAQAPRMGTIMGVYLPCLQNMIDFVPQDDLASGCWRRPGNLHHRLHVLLHDYADCYLNECYCHQWSCASWRFVLHDLSITRTGVWRSCWHLFLLGHHFCWSHVHLGVHRNPADLHCSISCHI
